# Supplementary material for: Caregivers in implantable brain-computer interface research: a scoping review
Source: Front Hum Neurosci. 2024 Oct 31;18:1490066. doi: 10.3389/fnhum.2024.1490066 (PMC11560881; doi:10.3389/fnhum.2024.1490066)
Supplement: Supplementary file 2 [file Table_2.xlsx]

## Sheet: Sheet1
Appendix A: Characteristics of Articles Included in the Review
Citation	Disorder Type	# of Participants	BCI Function	Mention of Caregivers
Aflalo T, Kellis S, Klaes C, Lee B, Shi Y, Pejsa K, Shanfield K, Hayes-Jackson S, Aisen M, Heck C, Liu C, Andersen RA. Neurophysiology. Decoding motor imagery from the posterior parietal cortex of a tetraplegic human. Science. 2015 May 22;348(6237):906-10. doi: 10.1126/science.aaa5417.	Tetraplegia from spinal cord injury	1	Decoding motor imagery	No
Ajiboye AB, Simeral JD, Donoghue JP, Hochberg LR, Kirsch RF. Prediction of imagined single-joint movements in a person with high-level tetraplegia. IEEE Trans Biomed Eng. 2012 Oct;59(10):2755-65. doi: 10.1109/TBME.2012.2209882. Epub 2012 Jul 23.	Pontine infarction	1	Single-joint paralyzed arm movement tasks	No
Ajiboye AB, Willett FR, Young DR, Memberg WD, Murphy BA, Miller JP, Walter BL, Sweet JA, Hoyen HA, Keith MW, Peckham PH, Simeral JD, Donoghue JP, Hochberg LR, Kirsch RF. Restoration of reaching and grasping movements through brain-controlled muscle stimulation in a person with tetraplegia: a proof-of-concept demonstration. Lancet. 2017 May 6;389(10081):1821-1830. doi: 10.1016/S0140-6736(17)30601-…	Tetraplegia caused by cervical spine injury	1	Control of participant's paralyzed arm	No
Angrick M, Luo S, Rabbani Q, Candrea DN, Shah S, Milsap GW, Anderson WS, Gordon CR, Rosenblatt KR, Clawson L, Tippett DC, Maragakis N, Tenore FV, Fifer MS, Hermansky H, Ramsey NF, Crone NE. Online speech synthesis using a chronically implanted brain-computer interface in an individual with ALS. Sci Rep. 2024 Apr 26;14(1):9617. doi: 10.1038/s41598-024-60277-2. PMID: 38671062; PMCID: PMC11053081.	ALS	1	Neural decoding of speech, speech reproduction	Introduction: "Individuals such as these [with locked-in syndrome] may use augmentative and alternative technologies (AAT) to select among options on a communication board, but this communication can be slow, effortful, and may require caregiver intervention."
Annetta NV, Friend J, Schimmoeller A, Buck VS, Friedenberg DA, Bouton CE, Bockbrader MA, Ganzer PD, Colachis Iv SC, Zhang M, Mysiw WJ, Rezai AR, Sharma G. A High Definition Noninvasive Neuromuscular Electrical Stimulation System for Cortical Control of Combinatorial Rotary Hand Movements in a Human With Tetraplegia. IEEE Trans Biomed Eng. 2019 Apr;66(4):910-919. doi: 10.1109/TBME.2018.2864104. Ep…	Non-spastic quadriplegia due to cervical spinal cord injury	1	Neural bypass system to decode motor intention from motor cortex to control combinatorial rotary hand movements elicited through stimulation of the arm muscles	No
Bacher D, Jarosiewicz B, Masse NY, Stavisky SD, Simeral JD, Newell K, Oakley EM, Cash SS, Friehs G, Hochberg LR. Neural Point-and-Click Communication by a Person With Incomplete Locked-In Syndrome. Neurorehabil Neural Repair. 2015 Jun;29(5):462-71. doi: 10.1177/1545968314554624. Epub 2014 Nov 10.	Tetraplegia and anarthria from ischemic stroke	1	Communication through point-and-click control	No
Bockbrader M, Annetta N, Friedenberg D, Schwemmer M, Skomrock N, Colachis S 4th, Zhang M, Bouton C, Rezai A, Sharma G, Mysiw WJ. Clinically Significant Gains in Skillful Grasp Coordination by an Individual With Tetraplegia Using an Implanted Brain-Computer Interface With Forearm Transcutaneous Muscle Stimulation. Arch Phys Med Rehabil. 2019 Jul;100(7):1201-1217. doi: 10.1016/j.apmr.2018.07.445. E…	Spinal cord injury	1	Movement of paralyzed hand	No
Bouton CE, Shaikhouni A, Annetta NV, Bockbrader MA, Friedenberg DA, Nielson DM, Sharma G, Sederberg PB, Glenn BC, Mysiw WJ, Morgan AG, Deogaonkar M, Rezai AR. Restoring cortical control of functional movement in a human with quadriplegia. Nature. 2016 May 12;533(7602):247-50. doi: 10.1038/nature17435. Epub 2016 Apr 13. PMID: 27074513.	Quadriplegia from spinal cord injury	1	Neural control of high-resolution neuromuscular electrical stimulator to move paralyzed right forearm muslces	No
Brandman DM, Hosman T, Saab J, Burkhart MC, Shanahan BE, Ciancibello JG, Sarma AA, Milstein DJ, Vargas-Irwin CE, Franco B, Kelemen J, Blabe C, Murphy BA, Young DR, Willett FR, Pandarinath C, Stavisky SD, Kirsch RF, Walter BL, Bolu Ajiboye A, Cash SS, Eskandar EN, Miller JP, Sweet JA, Shenoy KV, Henderson JM, Jarosiewicz B, Harrison MT, Simeral JD, Hochberg LR. Rapid calibration of an intracortica…	Tetraplegia caused by spinal cord injury	3	Motor imagery and cursor control	Future directions: "Short of achieving this ideal, additional clinical and experimental imperatives include the following: minimizing the amount of user effort required to engage the system; enhancing user engagement during early use; eliminating calibration procedures that provide no feedback (i.e. an explicit open-loop imagery step) for users with impaired levels of alertness; early confirmatio…
Brumberg JS, Wright EJ, Andreasen DS, Guenther FH, Kennedy PR. Classification of intended phoneme production from chronic intracortical microelectrode recordings in speech-motor cortex. Front Neurosci. 2011 May 12;5:65. doi: 10.3389/fnins.2011.00065. PMID: 21629876; PMCID: PMC3096823.	Locked-in syndrome	1	Listening to and reproducing phonemes	Yes. Methods: "Informed consent was obtained by the participant and his legal guardian for all procedures and experimental studies."
Chaudhary U, Vlachos I, Zimmermann JB, Espinosa A, Tonin A, Jaramillo-Gonzalez A, Khalili-Ardali M, Topka H, Lehmberg J, Friehs GM, Woodtli A, Donoghue JP, Birbaumer N. Spelling interface using intracortical signals in a completely locked-in patient enabled via auditory neurofeedback training. Nat Commun. 2022 Mar 22;13(1):1236. doi: 10.1038/s41467-022-28859-8.	Locked-in syndrome without reliable eye control	1	Participant modulates neural firing rate to select letters to spell words	Introduction: "The legally responsible family members provided informed written consent to the implantation, according to procedures established by regulatory authorities." Discussion: "...[I]t was noteworthy that free voluntary spelling mainly concerned requests related to body position, health status, food, personal care and social activities suggesting that even with this slow speller the pati…
Degenhart AD, Hiremath SV, Yang Y, Foldes S, Collinger JL, Boninger M, Tyler-Kabara EC, Wang W. Remapping cortical modulation for electrocorticographic brain-computer interfaces: a somatotopy-based approach in individuals with upper-limb paralysis. J Neural Eng. 2018 Apr;15(2):026021. doi: 10.1088/1741-2552/aa9bfb.	Tetraplegia cuased by spinal cord injury; ALS; brachial plexus injury	3	Decoding attempted arm and hand movements to move a cursor	Acknowledgements: "We thank our study participants for their commitment and effort for this study, and we also give our special thanks to the families and the caregivers of our study participants for their support to the participants."
Deo DR, Rezaii P, Hochberg LR, M Okamura A, Shenoy KV, Henderson JM. Effects of Peripheral Haptic Feedback on Intracortical Brain-Computer Interface Control and Associated Sensory Responses in Motor Cortex. IEEE Trans Haptics. 2021 Oct-Dec;14(4):762-775. doi: 10.1109/TOH.2021.3072615. Epub 2021 Dec 17.	Tetraplegia caused by cervical spine injury	1	Skin-shear haptic stimulation to the back of the neck, as a substitute for proprioception, to improve cursor-control performance	No
Downey JE, Brane L, Gaunt RA, Tyler-Kabara EC, Boninger ML, Collinger JL. Motor cortical activity changes during neuroprosthetic-controlled object interaction. Sci Rep. 2017 Dec 5;7(1):16947. doi: 10.1038/s41598-017-17222-3. PMID: 29209023; PMCID: PMC5717217.	Tetraplegia	2	Executing reaching and grasping movements with prosthetic arm	No
Downey JE, Schwed N, Chase SM, Schwartz AB, Collinger JL. Intracortical recording stability in human brain-computer interface users. J Neural Eng. 2018 Aug;15(4):046016. doi: 10.1088/1741-2552/aab7a0. Epub 2018 Mar 19.	Spinal cord injury; spinocerebellar degeneration without cerebellar involvement	2	Control of prosthesis	No
Even-Chen N, Stavisky SD, Pandarinath C, Nuyujukian P, Blabe CH, Hochberg LR, Henderson JM, Shenoy KV. Feasibility of Automatic Error Detect-and-Undo System in Human Intracortical Brain-Computer Interfaces. IEEE Trans Biomed Eng. 2018 Aug;65(8):1771-1784. doi: 10.1109/TBME.2017.2776204. Epub 2017 Nov 21. PMID: 29989931.	ALS; spinal cord injury	2	Continuous neural cursor control to type and guide cursor through grid	Acknowledgements: "The authors would like to thank participants T5, T6, and their families and caregivers"
Fahimi Hnazaee M, Verwoert M, Freudenburg ZV, van der Salm SMA, Aarnoutse EJ, Leinders S, Van Hulle MM, Ramsey NF, Vansteensel MJ. Towards predicting ECoG-BCI performance: assessing the potential of scalp-EEG. J Neural Eng. 2022 Aug 23;19(4). doi: 10.1088/1741-2552/ac8764. PMID: 35931055.	20 healthy, 3 with locked-in syndrome	23	Decoding attempted hand and finger movement	In "Subjects" section: "she used the UNP-BCI [Utrecht Neural Prosthesis-BCI] for caregiver calling and communication." And: "UNP5 is a man who was diagnosed with ALS in 2011. He is quadriplegic and anarthric, receives tracheostomy invasive ventilation, and uses an eye gaze device for communication with his family and caregivers, as well as small movements of the jaw to answer closed questions."
Fernández E, Alfaro A, Soto-Sánchez C, Gonzalez-Lopez P, Lozano AM, Peña S, Grima MD, Rodil A, Gómez B, Chen X, Roelfsema PR, Rolston JD, Davis TS, Normann RA. Visual percepts evoked with an intracortical 96-channel microelectrode array inserted in human occipital cortex. J Clin Invest. 2021 Dec 1;131(23):e151331. doi: 10.1172/JCI151331. PMID: 34665780; PMCID: PMC8631600.	Blindness	1	Mapping locations of phosphenes in visual space, modulating size and location of phosphenes using BCI, using BCI to induce perception of letters	No
Flesher SN, Collinger JL, Foldes ST, Weiss JM, Downey JE, Tyler-Kabara EC, Bensmaia SJ, Schwartz AB, Boninger ML, Gaunt RA. Intracortical microstimulation of human somatosensory cortex. Sci Transl Med. 2016 Oct 19;8(361):361ra141. doi: 10.1126/scitranslmed.aaf8083. Epub 2016 Oct 13.	Tetraplegia due to spinal cord injury	1	Control of robotic arm, microstimulation of human somatosensory cortex for improved control of robotic arm	No
Flesher SN, Downey JE, Weiss JM, Hughes CL, Herrera AJ, Tyler-Kabara EC, Boninger ML, Collinger JL, Gaunt RA. A brain-computer interface that evokes tactile sensations improves robotic arm control. Science. 2021 May 21;372(6544):831-836. doi: 10.1126/science.abd0380.	Tetraplegia	1	Intracortical microstimulation of somatosensory cortex via bidirectional BCI to improve control of prosthetic arm	No
Gharabaghi A, Naros G, Walter A, Grimm F, Schuermeyer M, Roth A, Bogdan M, Rosenstiel W, Birbaumer N. From assistance towards restoration with epidural brain-computer interfacing. Restor Neurol Neurosci. 2014;32(4):517-25.	Hemorrhagic stroke	1	Epidurally decoding attempted arm movement	No
Gharabaghi A, Naros G, Walter A, Roth A, Bogdan M, Rosenstiel W, Mehring C, Birbaumer N. Epidural electrocorticography of phantom hand movement following long-term upper-limb amputation. Front Hum Neurosci. 2014 May 6;8:285. doi: 10.3389/fnhum.2014.00285. PMID: 24834047; PMCID: PMC4018546.	Cervical nerve root avulsion; upper-limb amputation	1	Mapping while patient recieves visual and auditory cue to extend phantom hand	No
Grani F, Soto-Sanchez C, Farfan FD, Alfaro A, Grima MD, Rodil Doblado A, Fernández E. Time stability and connectivity analysis with an intracortical 96-channel microelectrode array inserted in human visual cortex. J Neural Eng. 2022 Jul 22;19(4). doi: 10.1088/1741-2552/ac801d.	Blindness	1	Microstimulation of visual cortex	Acknowledgements: "We would like to thank B G and her husband for their extraordinary commitment to this study."
Guan C, Aflalo T, Zhang CY, Amoruso E, Rosario ER, Pouratian N, Andersen RA. Stability of motor representations after paralysis. Elife. 2022 Sep 20;11:e74478. doi: 10.7554/eLife.74478.	Tetraplegia	1	Control of virtual hand	No
Hill, N. Jeremy, et al. “Classifying EEG and ECoG Signals without Subject Training for Fast BCI Implementation: Comparison of Nonparalyzed and Completely Paralyzed Subjects.” IEEE Transactions on Neural Systems and Rehabilitation Engineering, vol. 14, no. 2, 2006, pp. 183–86, https://doi.org/10.1109/TNSRE.2006.875548.	ALS; stroke; heart attack and postanoxic coma; Guillan–Barré syndrome	5	Analysis of EEG and ECoG to categorize motor imagery	No
Hiremath SV, Tyler-Kabara EC, Wheeler JJ, Moran DW, Gaunt RA, Collinger JL, Foldes ST, Weber DJ, Chen W, Boninger ML, Wang W. Human perception of electrical stimulation on the surface of somatosensory cortex. PLoS One. 2017 May 10;12(5):e0176020.	Brachial plexus injury and left cervical (C6-8) nerve root injury	1	Somatosensory cortical stimulation	No
Hochberg LR, Serruya MD, Friehs GM, Mukand JA, Saleh M, Caplan AH, Branner A, Chen D, Penn RD, Donoghue JP. Neuronal ensemble control of prosthetic devices by a human with tetraplegia. Nature. 2006 Jul 13;442(7099):164-71. doi: 10.1038/nature04970. PMID: 16838014.	Spinal cord injury	2	Decoding motor imagery, neural control of cursor	No
Hosman, Tommy, et al. “Auditory Cues Reveal Intended Movement Information in Middle Frontal Gyrus Neuronal Ensemble Activity of a Person with Tetraplegia.” Scientific Reports, vol. 11, no. 1, 2021, pp. 98–98, https://doi.org/10.1038/s41598-020-77616-8.	Tetraplegia caused by spinal cord injury	1	Decoding motor imagery, cursor control	Acknowledgements: "The authors would like to thank participant T10 and his family"
Jarosiewicz B, Masse NY, Bacher D, Cash SS, Eskandar E, Friehs G, Donoghue JP, Hochberg LR. Advantages of closed-loop calibration in intracortical brain-computer interfaces for people with tetraplegia. J Neural Eng. 2013 Aug;10(4):046012. doi: 10.1088/1741-2560/10/4/046012. Epub 2013 Jul 10. PMID: 23838067; PMCID: PMC3775656.	Tetraplegia and anarthria; tetraplegia casued by ALS	2	Cursor control	Acknowledgements: "The authors would like to thank participants S3 and T1 and their families"
Jarosiewicz B, Sarma AA, Bacher D, Masse NY, Simeral JD, Sorice B, Oakley EM, Blabe C, Pandarinath C, Gilja V, Cash SS, Eskandar EN, Friehs G, Henderson JM, Shenoy KV, Donoghue JP, Hochberg LR. Virtual typing by people with tetraplegia using a self-calibrating intracortical brain-computer interface. Sci Transl Med. 2015 Nov 11;7(313):313ra179. doi: 10.1126/scitranslmed.aac7328. PMID: 26560357; PM…	Tetraplegia due to stroke	4	Point-and-click typing	Acknowledgements: "We thank participants S3, T2, T6, T7, and their families"
Jarosiewicz B, Sarma AA, Saab J, Franco B, Cash SS, Eskandar EN, Hochberg LR. Retrospectively supervised click decoder calibration for self-calibrating point-and-click brain-computer interfaces. J Physiol Paris. 2016 Nov;110(4 Pt A):382-391. doi: 10.1016/j.jphysparis.2017.03.001. Epub 2017 Mar 8.	ALS	1	Cursor control for typing	Acknowledgements: "The authors would like to thank Participant T9 and his family."
Jiang H, Wang R, Zheng Z, Zhu J, Qi Y, Xu K, Zhang J. Short report: surgery for implantable brain-computer interface assisted by robotic navigation system. Acta Neurochir (Wien). 2022 Sep;164(9):2299-2302. doi: 10.1007/s00701-022-05235-5. Epub 2022 May 23.	Tetraplegia caused by spinal cord injury	1	Movement of prosthetic limb	In "Clinical Presentation" section: "Informed consent was obtained from FL and his family for this implantable BCI study aiming to achieve real-time neural signal decoding and subsequent control of a high-performance prosthetic limb."
Jorge A, Royston DA, Tyler-Kabara EC, Boninger ML, Collinger JL. Classification of Individual Finger Movements Using Intracortical Recordings in Human Motor Cortex. Neurosurgery. 2020 Sep 15;87(4):630-638. doi: 10.1093/neuros/nyaa026.	Spinal cord injury	1	Control of a robotic hand, flexion and extention of fingers	No
Kim SP, Simeral JD, Hochberg LR, Donoghue JP, Friehs GM, Black MJ. Point-and-click cursor control with an intracortical neural interface system by humans with tetraplegia. IEEE Trans Neural Syst Rehabil Eng. 2011 Apr;19(2):193-203. doi: 10.1109/TNSRE.2011.2107750. Epub 2011 Jan 28.	Tetraplegia caused by brain-stem stroke; paralysis caused by ALS	2	Point-and-click computer control	No
Kryger M, Wester B, Pohlmeyer EA, Rich M, John B, Beaty J, McLoughlin M, Boninger M, Tyler-Kabara EC. Flight simulation using a Brain-Computer Interface: A pilot, pilot study. Exp Neurol. 2017 Jan;287(Pt 4):473-478. doi: 10.1016/j.expneurol.2016.05.013. Epub 2016 May 16.	Spinocerebellar degeneration, without cerebellar involvement, resulting in complete quadriplegia	1	Decoding motor imagery to control flight simulator	No
Larzabal C, Bonnet S, Costecalde T, Auboiroux V, Charvet G, Chabardes S, Aksenova T, Sauter-Starace F. Long-term stability of the chronic epidural wireless recorder WIMAGINE in tetraplegic patients. J Neural Eng. 2021 Sep 9;18(5). doi: 10.1088/1741-2552/ac2003.	Quadreplegia due to spinal cord injury	3	Decoding motor imagery	No
Luo S, Angrick M, Coogan C, Candrea DN, Wyse-Sookoo K, Shah S, Rabbani Q, Milsap GW, Weiss AR, Anderson WS, Tippett DC, Maragakis NJ, Clawson LL, Vansteensel MJ, Wester BA, Tenore FV, Hermansky H, Fifer MS, Ramsey NF, Crone NE. Stable Decoding from a Speech BCI Enables Control for an Individual with ALS without Recalibration for 3 Months. Adv Sci (Weinh). 2023 Dec;10(35):e2304853. doi: 10.1002/ad…	Dysarthria caused by ALS	1	Decoding of speech-related neural activity	Introduction: "Implantable BCIs have enabled increasingly sophisticated functionality to users, but it is challenging to maintain high performance over long periods of time without the need to retrain or recalibrate, which can be time-consuming and require intervention by a research team or a caregiver."
Márquez-Chin C, Popovic MR, Sanin E, Chen R, Lozano AM. Real-time two-dimensional asynchronous control of a computer cursor with a single subdural electrode. J Spinal Cord Med. 2012 Sep;35(5):382-91. doi: 10.1179/2045772312Y.0000000043.	Essential tremor	1	Cursor control	No
Masse NY, Jarosiewicz B, Simeral JD, Bacher D, Stavisky SD, Cash SS, Oakley EM, Berhanu E, Eskandar E, Friehs G, Hochberg LR, Donoghue JP. Non-causal spike filtering improves decoding of movement intention for intracortical BCIs. J Neurosci Methods. 2014 Oct 30;236:58-67. doi: 10.1016/j.jneumeth.2014.08.004. Epub 2014 Aug 13.	Tetraplegia and anarthria caused by a brainstem stroke	2	Decoding motor imagery to control cursor	Acknowledgements: "We thank... the caregiver staff at the Boston Home for their contributions to this research."
Milekovic T, Bacher D, Sarma AA, Simeral JD, Saab J, Pandarinath C, Yvert B, Sorice BL, Blabe C, Oakley EM, Tringale KR, Eskandar E, Cash SS, Shenoy KV, Henderson JM, Hochberg LR, Donoghue JP. Volitional control of single-electrode high gamma local field potentials by people with paralysis. J Neurophysiol. 2019 Apr 1;121(4):1428-1450. doi: 10.1152/jn.00131.2018. Epub 2019 Feb 20.	Tetraplegia from brain stem stroke (1); tetraplegia from ALS (2)	3	Decoding motor imagery to control cursor	No
Milekovic T, Sarma AA, Bacher D, Simeral JD, Saab J, Pandarinath C, Sorice BL, Blabe C, Oakley EM, Tringale KR, Eskandar E, Cash SS, Henderson JM, Shenoy KV, Donoghue JP, Hochberg LR. Stable long-term BCI-enabled communication in ALS and locked-in syndrome using LFP signals. J Neurophysiol. 2018 Jul 1;120(1):343-360. doi: 10.1152/jn.00493.2017. Epub 2018 Apr 25.	Locked-in syndrome caused by brain stem stroke; tetraplegia caused by ALS	2	"Click" function by decoding of chosen movement to allow typing	Introduction: (1) "A BCI system capable of providing independent communication to people with LIS, where technical support or interaction with a caretaker is not required frequently, still needs to be developed." (2) "They used an LFP-based BCI with a decoder unchanged for 76 and 138 days to communicate with family members, type messages, and send emails, without a loss of performance. Our study …
Mitchell P, Lee SCM, Yoo PE, Morokoff A, Sharma RP, Williams DL, MacIsaac C, Howard ME, Irving L, Vrljic I, Williams C, Bush S, Balabanski AH, Drummond KJ, Desmond P, Weber D, Denison T, Mathers S, O'Brien TJ, Mocco J, Grayden DB, Liebeskind DS, Opie NL, Oxley TJ, Campbell BCV. Assessment of Safety of a Fully Implanted Endovascular Brain-Computer Interface for Severe Paralysis in 4 Patients: The …	ALS; primary lateral sclerosis	4	Cursor control	Yes. Methods: "Inclusion in the study required a caregiver willing to participate with study procedures". Safety end points: "Patients also used the system to express care needs to the caregiver." Feasibility end points: "With help of a caregiver, patients were able to voluntarily use the system at home without any intervention from the research team after session 12 for patient 1 and after sessi…
Moses DA, Metzger SL, Liu JR, Anumanchipalli GK, Makin JG, Sun PF, Chartier J, Dougherty ME, Liu PM, Abrams GM, Tu-Chan A, Ganguly K, Chang EF. Neuroprosthesis for Decoding Speech in a Paralyzed Person with Anarthria. N Engl J Med. 2021 Jul 15;385(3):217-227. doi: 10.1056/NEJMoa2027540.	Brain stem stroke: anartharia and spastic quadriparesis	1	Neural decoding of attempted speech and translating to text	(1) In explaining the significance of anarthria: "Anarthria hinders communication with family, friends, and caregivers, thereby reducing patient-reported quality of life." (2) In acknowledgement section: "We thank.... the participant’s caregivers for logistic support."
Nickl RW, Anaya MA, Thomas TM, Fifer MS, Candrea DN, McMullen DP, Thompson MC, Osborn LE, Anderson WS, Wester BA, Tenore FV, Crone NE, Cantarero GL, Celnik PA. Characteristics and stability of sensorimotor activity driven by isolated-muscle group activation in a human with tetraplegia. Sci Rep. 2022 Jun 20;12(1):10353. doi: 10.1038/s41598-022-13436-2. PMID: 35725741; PMCID: PMC9209428.	Tetraplegia	1	Stimulating wrist muscle contractions to facilitate movement	No
Nuyujukian P, Albites Sanabria J, Saab J, Pandarinath C, Jarosiewicz B, Blabe CH, Franco B, Mernoff ST, Eskandar EN, Simeral JD, Hochberg LR, Shenoy KV, Henderson JM. Cortical control of a tablet computer by people with paralysis. PLoS One. 2018 Nov 21;13(11):e0204566. doi: 10.1371/journal.pone.0204566.	ALS; tetraplegia caused by spinal cord injury	3	Cursor control for typing	Results: "T5 used the tablet [for typing] to send text messages to friends, family, and the research staff through the Google Voice program." "T5 enjoyed messaging friends and family and watching videos, sending his first text messages ever via the iBCI in this study."
Oxley TJ, Yoo PE, Rind GS, Ronayne SM, Lee CMS, Bird C, Hampshire V, Sharma RP, Morokoff A, Williams DL, MacIsaac C, Howard ME, Irving L, Vrljic I, Williams C, John SE, Weissenborn F, Dazenko M, Balabanski AH, Friedenberg D, Burkitt AN, Wong YT, Drummond KJ, Desmond P, Weber D, Denison T, Hochberg LR, Mathers S, O'Brien TJ, May CN, Mocco J, Grayden DB, Campbell BCV, Mitchell P, Opie NL. Motor neu…	ALS	2	Point-and-click: Using a virtual keyboard to type a word and hit enter	Yes: Methods: "System setup was performed by the caregiver with no expert knowledge, which involved attaching the receiver (ETU) to the chest with medical adhesive and launching the decoding software on Windows 10" ; "Functionally, the loss of ability to use a personal computer or smartphone for the purposes of remote communication, including messaging, emailing and browsing, made the participant…
Pandarinath C, Nuyujukian P, Blabe CH, Sorice BL, Saab J, Willett FR, Hochberg LR, Shenoy KV, Henderson JM. High performance communication by people with paralysis using an intracortical brain-computer interface. Elife. 2017 Feb 21;6:e18554. doi: 10.7554/eLife.18554. PMID: 28220753; PMCID: PMC5319839.	ALS (2); tetraplegia due to spinal cord injury (1)	3	Point-and-click cursor control for typing	(1) In Discussions section: "A future self-calibrating, fully implanted wireless system could in principle be used without caregiver assistance, would have no cosmetic impact, and could be used around the clock." (2) In "Quantitative Performance Evaluations" section: "Following the completion of a blockset, participants were given as long a break (to request a drink from a caregiver, etc.) as des…
Pels EGM, Aarnoutse EJ, Leinders S, Freudenburg ZV, Branco MP, van der Vijgh BH, Snijders TJ, Denison T, Vansteensel MJ, Ramsey NF. Stability of a chronic implanted brain-computer interface in late-stage amyotrophic lateral sclerosis. Clin Neurophysiol. 2019 Oct;130(10):1798-1803. doi: 10.1016/j.clinph.2019.07.020. Epub 2019 Jul 27. PMID: 31401488; PMCID: PMC6880281.	ALS	1	Decoding attempted arm movement, movement of a cursor towards a target, and mapping of baseline BCI stimulation	No
Perge, J. A., Zhang, S., Malik, W. Q., Homer, M. L., Cash, S., Friehs, G., Eskandar, E. N., Donoghue, J. P., & Hochberg, L. R. (2014). Reliability of directional information in unsorted spikes and local field potentials recorded in human motor cortex. Journal of Neural Engineering, 11(4), 046007. https://doi.org/10.1088/1741-2560/11/4/046007	Tetraplegia and anarthria [caused by pontine infarction due to thrombosis of the basilar artery]	2	Neural control of a cursor	No
Quick KM, Weiss JM, Clemente F, Gaunt RA, Collinger JL. Intracortical Microstimulation Feedback Improves Grasp Force Accuracy in a Human Using a Brain-Computer Interface. Annu Int Conf IEEE Eng Med Biol Soc. 2020 Jul;2020:3355-3358. doi: 10.1109/EMBC44109.2020.9175926. PMID: 33018723; PMCID: PMC7717497.	Spinal cord injury	1	Observing VR arm gripping object and attempting to grip object as well and engaging in virtual gripping task	No
Rastogi A, Willett FR, Abreu J, Crowder DC, Murphy BA, Memberg WD, Vargas-Irwin CE, Miller JP, Sweet J, Walter BL, Rezaii PG, Stavisky SD, Hochberg LR, Shenoy KV, Henderson JM, Kirsch RF, Ajiboye AB. The Neural Representation of Force across Grasp Types in Motor Cortex of Humans with Tetraplegia. eNeuro. 2021 Feb 19;8(1):ENEURO.0231-20.2020.	Tetraplegia from spinal cord injury	2	Decoding hand movements	Acknowledgements: "We thank the BrainGate participants and their families for their contributions to this research"
Rizzoglio F, Altan E, Ma X, Bodkin KL, Dekleva BM, Solla SA, Kennedy A, Miller LE. From monkeys to humans: observation-basedEMGbrain-computer interface decoders for humans with paralysis. J Neural Eng. 2023 Nov 1;20(5):056040. doi: 10.1088/1741-2552/ad038e.	Spinal cord injury (C5 motor/C6 sensory ASIA B)	1	Control of participant's paralyzed hand and wrist	No
Rubin DB, Ajiboye AB, Barefoot L, Bowker M, Cash SS, Chen D, Donoghue JP, Eskandar EN, Friehs G, Grant C, Henderson JM, Kirsch RF, Marujo R, Masood M, Mernoff ST, Miller JP, Mukand JA, Penn RD, Shefner J, Shenoy KV, Simeral JD, Sweet JA, Walter BL, Williams ZM, Hochberg LR. Interim Safety Profile From the Feasibility Study of the BrainGate Neural Interface System. Neurology. 2023 Mar 14;100(11):e…	Quadriparesis caused by spinal cord injury, brain stem stroke, or motor neuron disease	14	Cursor control, handwriting decoding, control robotic arm and native arm	"Any implanted medical device must have an adequate safety profile before clinical use so that patients, caregivers, and healthcare professionals can make informed decisions about risks and benefits." "In many cases, these were caused by overly enthusiastic preventive care of the pedestal site by a caretaker or family member, and these resolved after reeducating caregivers." "In a second particip…
Rubin DB, Hosman T, Kelemen JN, Kapitonava A, Willett FR, Coughlin BF, Halgren E, Kimchi EY, Williams ZM, Simeral JD, Hochberg LR, Cash SS. Learned Motor Patterns Are Replayed in Human Motor Cortex during Sleep. J Neurosci. 2022 Jun 22;42(25):5007-5020. doi: 10.1523/JNEUROSCI.2074-21.2022. Epub 2022 May 19.	Tetraplegia caused by spinal cord injury	1	Cursor control	No
Saif-Ur-Rehman M, Lienkämper R, Parpaley Y, Wellmer J, Liu C, Lee B, Kellis S, Andersen R, Iossifidis I, Glasmachers T, Klaes C. SpikeDeeptector: a deep-learning based method for detection of neural spiking activity. J Neural Eng. 2019 Jul 23;16(5):056003. doi: 10.1088/1741-2552/ab1e63.	Epilepsy; tetraplegia	8	Decoding motor imagery	No
Sakellaridi S, Christopoulos VN, Aflalo T, Pejsa KW, Rosario ER, Ouellette D, Pouratian N, Andersen RA. Intrinsic Variable Learning for Brain-Machine Interface Control by Human Anterior Intraparietal Cortex. Neuron. 2019 May 8;102(3):694-705.e3. doi: 10.1016/j.neuron.2019.02.012. Epub 2019 Mar 7.	Tetraplegia due to spinal cord injury	1	Decoding motor imagery for cursor control	No
Serino A, Bockbrader M, Bertoni T, Colachis Iv S, Solcà M, Dunlap C, Eipel K, Ganzer P, Annetta N, Sharma G, Orepic P, Friedenberg D, Sederberg P, Faivre N, Rezai A, Blanke O. Sense of agency for intracortical brain-machine interfaces. Nat Hum Behav. 2022 Apr;6(4):565-578. doi: 10.1038/s41562-021-01233-2. Epub 2022 Jan 19.	Tetraplegia caused by cervical spine injury	1	Decoding motor imagery, moving virtual hand, evoking hand and finger movements by stimulating forearm muscle	No
Serruya MD, Napoli A, Satterthwaite N, Kardine J, McCoy J, Grampurohit N, Talekar K, Middleton DM, Mohamed F, Kogan M, Sharan A, Wu C, Rosenwasser RH. Neuromotor prosthetic to treat stroke-related paresis: N-of-1 trial. Commun Med (Lond). 2022 Apr 7;2:37. doi: 10.1038/s43856-022-00105-8. PMID: 35603289; PMCID: PMC9053238.	Chronic subcortical stroke with upper-limb motor impairment	1	Decoding motor imagery, movement of prosthetic arm	No
Shiraishi Y, Kawahara Y, Yamashita O, Fukuma R, Yamamoto S, Saitoh Y, Kishima H, Yanagisawa T. Neural decoding of electrocorticographic signals using dynamic mode decomposition. J Neural Eng. 2020 Jun 2;17(3):036009. doi: 10.1088/1741-2552/ab8910.	unclear characterization of participants, but conditions include stroke, spinal cord injury, and epilepsy	11	Decoding hand movements	"All participants or their guardians gave written informed consent to participate in the study, which was approved by the ethics committee of Osaka University Hospital"
Silversmith DB, Abiri R, Hardy NF, Natraj N, Tu-Chan A, Chang EF, Ganguly K. Plug-and-play control of a brain-computer interface through neural map stabilization. Nat Biotechnol. 2021 Mar;39(3):326-335. doi: 10.1038/s41587-020-0662-5. Epub 2020 Sep 7. PMID: 32895549.	Tetraplegia	1	Cursor control	No
Simeral JD, Hosman T, Saab J, Flesher SN, Vilela M, Franco B, Kelemen JN, Brandman DM, Ciancibello JG, Rezaii PG, Eskandar EN, Rosler DM, Shenoy KV, Henderson JM, Nurmikko AV, Hochberg LR. Home Use of a Percutaneous Wireless Intracortical Brain-Computer Interface by Individuals With Tetraplegia. IEEE Trans Biomed Eng. 2021 Jul;68(7):2313-2325. doi: 10.1109/TBME.2021.3069119. Epub 2021 Jun 17.	Tetraplegia caused by spinal cord injury	2	Cursor control	(1) In section "Wireless Acquisition During 24 Hours in the Home": "A review of the session logs found that the large majority of data disruptions (100 minutes) occurred when one or more caregivers were attending to T10 including rotating or shifting him in bed, suctioning, and other nursing care (Table 1). During these periods, caregivers worked in close proximity to the bed including standing d…
Simeral JD, Kim SP, Black MJ, Donoghue JP, Hochberg LR. Neural control of cursor trajectory and click by a human with tetraplegia 1000 days after implant of an intracortical microelectrode array. J Neural Eng. 2011 Apr;8(2):025027. doi: 10.1088/1741-2560/8/2/025027. Epub 2011 Mar 24. PMID: 21436513; PMCID: PMC3715131.	Tetraplegia caused by brainstem stroke	1	Cursor control	Mentions caregivers in introduction: "Most individuals with tetraplegia depend on caregivers for mobility and physical interaction with their environment"
Skomrock, Nicholas D., et al. “A Characterization of Brain-Computer Interface Performance Trade-Offs Using Support Vector Machines and Deep Neural Networks to Decode Movement Intent.” Frontiers in Neuroscience, vol. 12, 2018, pp. 763–763, https://doi.org/10.3389/fnins.2018.00763.	Spinal cord injury	1	Decoding motor imagery, movement of paralyzed arm	Acknowledgements: "We thank the study participant and his family for their dedication and support"
Spüler M, Walter A, Ramos-Murguialday A, Naros G, Birbaumer N, Gharabaghi A, Rosenstiel W, Bogdan M. Decoding of motor intentions from epidural ECoG recordings in severely paralyzed chronic stroke patients. J Neural Eng. 2014 Dec;11(6):066008. doi: 10.1088/1741-2560/11/6/066008. Epub 2014 Oct 31. PMID: 25358531.	Hemorrhagic stroke; lesions in brain causing left-sided handparesis	4	Decoding motor imagery	No
Stavisky SD, Willett FR, Avansino DT, Hochberg LR, Shenoy KV, Henderson JM. Speech-related dorsal motor cortex activity does not interfere with iBCI cursor control. J Neural Eng. 2020 Feb 5;17(1):016049. doi: 10.1088/1741-2552/ab5b72. PMID: 32023225; PMCID: PMC8288044.	Tetraplegia	1	Simultaneous neural decoding of speech and motor imagery for cursor control	Acknowledgements: "We thank participant T5 and his caregivers for their dedicated contributions to this research."
van den Boom M, Miller KJ, Gregg NM, Ojeda Valencia G, Lee KH, Richner TJ, Ramsey NF, Worrell GA, Hermes D. Typical somatomotor physiology of the hand is preserved in a patient with an amputated arm: An ECoG case study. Neuroimage Clin. 2021;31:102728. doi: 10.1016/j.nicl.2021.102728. Epub 2021 Jun 17.	Upper limb amputation, phantom-limb syndrome	1	Mapping neurophysiology of attempted arm movement of amputated arm	No
Vansteensel MJ, Pels EGM, Bleichner MG, Branco MP, Denison T, Freudenburg ZV, Gosselaar P, Leinders S, Ottens TH, Van Den Boom MA, Van Rijen PC, Aarnoutse EJ, Ramsey NF. Fully Implanted Brain-Computer Interface in a Locked-In Patient with ALS. N Engl J Med. 2016 Nov 24;375(21):2060-2066. doi: 10.1056/NEJMoa1608085. Epub 2016 Nov 12. PMID: 27959736; PMCID: PMC5326682.	ALS	1	Decoding motor imagery, neural clicking and selecting of words and letters	"She used the system whenever she went outside, where lighting conditions made eye tracking impossible; in those circumstances, she relied on the system as the only means of communication and also used it to draw the attention of her caregiver by using the brain click to select a button that generated a sound."
Wandelt, S. K., Bjånes, D. A., Pejsa, K., Lee, B., Liu, C., & Andersen, R. A. (2024). Representation of internal speech by single neurons in human supramarginal gyrus. Nature Human Behaviour, 8(6), 1136–1149. https://doi.org/10.1038/s41562-024-01867-y	Tetraplegia	2	Speech decoding of 8 words	No
Wang W, Collinger JL, Degenhart AD, Tyler-Kabara EC, Schwartz AB, Moran DW, Weber DJ, Wodlinger B, Vinjamuri RK, Ashmore RC, Kelly JW, Boninger ML. An electrocorticographic brain interface in an individual with tetraplegia. PLoS One. 2013;8(2):e55344. doi: 10.1371/journal.pone.0055344. Epub 2013 Feb 6.	Tetraplegia from spinal cord injury	1	Decoding attempted arm movement to control cursor	No
Weiss, J. M., Gaunt, R. A., Franklin, R., Boninger, M., & Collinger, J. L. (2019). Demonstration of a portable intracortical brain-computer interface (p. 19004721). medRxiv. https://doi.org/10.1101/19004721	Spinal cord injury	1	Cursor control	Mentions caregivers for future studies: "Further iterations of the iBCI software suite are required to shift to a user-centric design and allow for independent use of the system by iBCI users and caregivers."
Willett FR, Avansino DT, Hochberg LR, Henderson JM, Shenoy KV. High-performance brain-to-text communication via handwriting. Nature. 2021 May;593(7858):249-254. doi: 10.1038/s41586-021-03506-2. Epub 2021 May 12.	Spinal cord injury, upper-extermity paralysis	1	Decoding attempted handwriting movements from neural activity in motor cortex and translate it to text	In acknowledgement section: "We thank participant T5 and his caregivers for their dedicated contributions to this research" -- BrainGate2
Willett FR, Kunz EM, Fan C, Avansino DT, Wilson GH, Choi EY, Kamdar F, Glasser MF, Hochberg LR, Druckmann S, Shenoy KV, Henderson JM. A high-performance speech neuroprosthesis. Nature. 2023 Aug;620(7976):1031-1036. doi: 10.1038/s41586-023-06377-x. Epub 2023 Aug 23.	ALS (bulbar-onset)	1	Neural decoding of orofacial movements and attempted speech and translating to text	In acknowledgement section: "We thank participant T12 and her caregivers for their generously volunteered time and effort as part of the BrainGate2 pilot clinical trial."
Willett FR, Young DR, Murphy BA, Memberg WD, Blabe CH, Pandarinath C, Stavisky SD, Rezaii P, Saab J, Walter BL, Sweet JA, Miller JP, Henderson JM, Shenoy KV, Simeral JD, Jarosiewicz B, Hochberg LR, Kirsch RF, Bolu Ajiboye A. Principled BCI Decoder Design and Parameter Selection Using a Feedback Control Model. Sci Rep. 2019 Jun 20;9(1):8881. doi: 10.1038/s41598-019-44166-7.	Unspecified paralysis	5	Cursor control	Acknowledgements: "We thank participants T5, T6, T7, T8 and their caregivers and families."
Wilson GH, Stavisky SD, Willett FR, Avansino DT, Kelemen JN, Hochberg LR, Henderson JM, Druckmann S, Shenoy KV. Decoding spoken English from intracortical electrode arrays in dorsal precentral gyrus. J Neural Eng. 2020 Nov 25;17(6):066007. doi: 10.1088/1741-2552/abbfef.	Spinal cord injury	2	Neural decoding of attempted speech from ventral speech areas	In acknowledgement section: "We thank participants T5, T11 and their caregivers for their generously volunteered time and effort as part of our BrainGate2 pilot clinical trial."
Wodlinger B, Downey JE, Tyler-Kabara EC, Schwartz AB, Boninger ML, Collinger JL. Ten-dimensional anthropomorphic arm control in a human brain-machine interface: difficulties, solutions, and limitations. J Neural Eng. 2015 Feb;12(1):016011. doi: 10.1088/1741-2560/12/1/016011. Epub 2014 Dec 16. PMID: 25514320.	Tetraplegia	1	Control of a virtual arm	No
Woeppel K, Hughes C, Herrera AJ, Eles JR, Tyler-Kabara EC, Gaunt RA, Collinger JL, Cui XT. Explant Analysis of Utah Electrode Arrays Implanted in Human Cortex for Brain-Computer-Interfaces. Front Bioeng Biotechnol. 2021 Dec 7;9:759711. doi: 10.3389/fbioe.2021.759711.	Unspecified paralysis	2	Control of a robotic arm	No
Yanagisawa T, Hirata M, Saitoh Y, Goto T, Kishima H, Fukuma R, Yokoi H, Kamitani Y, Yoshimine T. Real-time control of a prosthetic hand using human electrocorticography signals. J Neurosurg. 2011 Jun;114(6):1715-22. doi: 10.3171/2011.1.JNS101421. Epub 2011 Feb 11.	Stroke	1	Control of a robotic arm (engaging in grasping motion, hand-opening motion, and scissor-shape motion)	No
Young D, Willett F, Memberg WD, Murphy B, Rezaii P, Walter B, Sweet J, Miller J, Shenoy KV, Hochberg LR, Kirsch RF, Ajiboye AB. Closed-loop cortical control of virtual reach and posture using Cartesian and joint velocity commands. J Neural Eng. 2019 Apr;16(2):026011. doi: 10.1088/1741-2552/aaf606. Epub 2018 Dec 4.	Tetraplegia caused by spinal cord injury	2	Virtual reality arm movement tasks	No
